# Supplementary material for: Histochemical Properties of the Vomeronasal System in Hokkaido Sika Deer (Cervus nippon yesoensis)
Source: Animals (Basel). 2025 Dec 2;15(23):3475. doi: 10.3390/ani15233475 (PMC12691102; doi:10.3390/ani15233475)
Supplement: Supplementary file 1 [file animals-15-03475-s001.zip]

Archive with 1 entries (1 files):
- animals-3989613-supplementary.pdf
